# Supplementary material for: Repeated Treadmill Run Preconditioning Induces Prolonged Attenuation of Craniofacial Pain-like Behaviors and Changes in Brain Responses Associated with Persistent Craniofacial Inflammation in Male Mice
Source: Biomedicines. 2026 Jul 14;14(7):1576. doi: 10.3390/biomedicines14071576 (PMC13407325; doi:10.3390/biomedicines14071576)
Supplement: Supplementary file 1 [file biomedicines-14-01576-s001.zip]

Archive with 7 entries (7 files):
- .DS_Store
- SFigures 1-5R1 0708am9.pdf
- Supplementary Results R0708am9.pdf
- Table S1 Sample size 0617.pdf
- Table S2 Materials 0617.pdf
- Table S3 Main effect 0617.pdf
- Table S4 Main effect 0617.pdf
